# Supplementary material for: Personality predicts the propensity for social learning in a wild primate
Source: PeerJ. 2014 Mar 11;2:e283. doi: 10.7717/peerj.283 (PMC3961137; doi:10.7717/peerj.283)
Supplement: Supplemental Information 3 — “Baboon”, integer; identity code for the focal individual “Solve”, binary; whether the baboon solved the task (1) or not (2) “Presentation”, integer; the presentation order “Sex”, M = male, F = female “RelRank”, the relative rank of the individual between 0 (lowest rank) and 1 (highest rank) “AgeClass”, the age class of the individual: juvenile or adult “Boldness”, the boldness score of the individual “Anxiety”, the anxiety score of the individual “Troop”, the troop to which the baboon belongs: J or L. [file peerj-02-283-s003.txt]

Baboon	Solve	Presentation	Sex	RelRank	AgeClass	Boldness	Anxiety	Troop
1	1	0	1	M	0.612903226	Juvenile	0.42464751	-0.07238685	J
6	1	1	6	M	0.612903226	Juvenile	0.42464751	-0.07238685	J
8	1	0	8	M	0.612903226	Juvenile	0.42464751	-0.07238685	J
14	2	0	3	F	0.35483871	Juvenile	0.50296	0.525456508	J
17	3	1	1	F	0.318181818	Adult	-2.87435258	0.226582667	L
18	4	0	1	M	0.806451613	Juvenile	-1.142179985	-0.07238685	J
19	4	1	2	M	0.806451613	Juvenile	-1.142179985	-0.07238685	J
21	4	1	4	M	0.806451613	Juvenile	-1.142179985	-0.07238685	J
22	4	0	5	M	0.806451613	Juvenile	-1.142179985	-0.07238685	J
24	4	1	7	M	0.806451613	Juvenile	-1.142179985	-0.07238685	J
27	4	0	10	M	0.806451613	Juvenile	-1.142179985	-0.07238685	J
30	4	0	13	M	0.806451613	Juvenile	-1.142179985	-0.07238685	J
31	4	0	14	M	0.806451613	Juvenile	-1.142179985	-0.07238685	J
32	4	1	15	M	0.806451613	Juvenile	-1.142179985	-0.07238685	J
39	5	0	6	M	0.838709677	Juvenile	0.744086385	-0.087425267	J
42	5	0	9	M	0.838709677	Juvenile	0.744086385	-0.087425267	J
47	6	0	1	F	0.322580645	Adult	0.49667859	-0.179742772	J
51	8	0	2	M	0.516129032	Juvenile	0.50296	-0.091760479	J
57	9	0	2	M	1	Adult	-1.29627155	-0.046252133	J
59	9	0	4	M	1	Adult	-1.29627155	-0.046252133	J
60	9	0	5	M	1	Adult	-1.29627155	-0.046252133	J
61	9	0	6	M	1	Adult	-1.29627155	-0.046252133	J
62	9	0	7	M	1	Adult	-1.29627155	-0.046252133	J
64	9	0	9	M	1	Adult	-1.29627155	-0.046252133	J
65	9	0	10	M	1	Adult	-1.29627155	-0.046252133	J
68	10	1	1	M	0.863636364	Juvenile	-0.34999108	0.074269893	L
71	10	1	4	M	0.863636364	Juvenile	-0.34999108	0.074269893	L
73	12	1	1	F	0.681818182	Adult	0.45980236	-0.072148735	L
75	13	0	2	F	0.774193548	Juvenile	0.95697472	0.087578489	J
76	13	0	3	F	0.774193548	Juvenile	0.95697472	0.087578489	J
78	13	0	5	F	0.774193548	Juvenile	0.95697472	0.087578489	J
80	13	1	7	F	0.774193548	Juvenile	0.95697472	0.087578489	J
81	13	0	8	F	0.774193548	Juvenile	0.95697472	0.087578489	J
83	14	0	2	F	0.225806452	Adult	0.98521277	-0.102792112	J
84	14	0	3	F	0.225806452	Adult	0.98521277	-0.102792112	J
91	16	0	2	F	0.064516129	Adult	0.98521277	-0.032664519	J
92	16	0	3	F	0.064516129	Adult	0.98521277	-0.032664519	J
97	17	0	4	F	0.032258065	Adult	0.46606489	-0.064122991	J
98	17	0	5	F	0.032258065	Adult	0.46606489	-0.064122991	J
105	21	0	2	M	0.64516129	Juvenile	-0.79198592	-0.01943655	J
109	21	1	6	M	0.64516129	Juvenile	-0.79198592	-0.01943655	J
112	21	1	9	M	0.64516129	Juvenile	-0.79198592	-0.01943655	J
117	22	0	4	F	0.870967742	Adult	0.50296	0.268900271	J
118	22	0	5	F	0.870967742	Adult	0.50296	0.268900271	J
120	23	1	2	F	0.545454545	Juvenile	-0.3740824	0.011476188	L
127	24	0	4	M	0.483870968	Juvenile	0.41937929	0.012960784	J
128	24	0	5	M	0.483870968	Juvenile	0.41937929	0.012960784	J
132	25	0	2	F	0.677419355	Adult	0.4876626	0.009338232	J
135	25	0	5	F	0.677419355	Adult	0.4876626	0.009338232	J
138	26	0	3	F	0.548387097	Adult	0.95697472	0.001697017	J
146	28	0	2	M	0.419354839	Juvenile	0.44133592	-0.081927972	J
149	28	0	5	M	0.419354839	Juvenile	0.44133592	-0.081927972	J
151	28	1	7	M	0.419354839	Juvenile	0.44133592	-0.081927972	J
152	28	1	8	M	0.419354839	Juvenile	0.44133592	-0.081927972	J
153	28	0	9	M	0.419354839	Juvenile	0.44133592	-0.081927972	J
157	29	0	2	F	0.909090909	Adult	0.4876626	-0.216502653	L
162	30	0	4	M	0.580645161	Juvenile	0.42419296	-0.054818477	J
163	30	0	5	M	0.580645161	Juvenile	0.42419296	-0.054818477	J
169	31	0	4	F	0.129032258	Adult	0.50315835	-0.048043329	J
170	31	0	5	F	0.129032258	Adult	0.50315835	-0.048043329	J
175	32	0	5	F	0.709677419	Adult	0.5163949	-0.157360734	J
176	32	0	6	F	0.709677419	Adult	0.5163949	-0.157360734	J
177	32	0	7	F	0.709677419	Adult	0.5163949	-0.157360734	J
181	33	0	4	M	0.387096774	Juvenile	-1.9250753	0.044467646	J
182	33	0	5	M	0.387096774	Juvenile	-1.9250753	0.044467646	J
185	34	0	3	M	0.903225806	Juvenile	0.41660696	-0.007727745	J
190	34	0	8	M	0.903225806	Juvenile	0.41660696	-0.007727745	J
191	34	0	9	M	0.903225806	Juvenile	0.41660696	-0.007727745	J
202	36	0	7	F	0.258064516	Adult	0.50296	-0.153877665	J
203	36	0	8	F	0.258064516	Adult	0.50296	-0.153877665	J
205	37	0	2	M	0.935483871	Juvenile	0.73466426	-0.038779131	J
207	37	0	4	M	0.935483871	Juvenile	0.73466426	-0.038779131	J
210	37	0	7	M	0.935483871	Juvenile	0.73466426	-0.038779131	J
216	38	1	2	F	0.363636364	Juvenile	-3.89611121	0.150015475	L
218	38	1	4	F	0.363636364	Juvenile	-3.89611121	0.150015475	L
229	40	0	8	F	0.161290323	Adult	0.98521277	-0.063328882	J
237	41	1	8	M	0.451612903	Juvenile	-2.08022691	0.08013612	J
238	41	1	9	M	0.451612903	Juvenile	-2.08022691	0.08013612	J
240	43	0	1	F	0.772727273	Juvenile	0.32951717	0.252192808	L
241	43	1	2	F	0.772727273	Juvenile	0.32951717	0.252192808	J
