# Supplementary material for: Personality predicts the propensity for social learning in a wild primate
Source: PeerJ. 2014 Mar 11;2:e283. doi: 10.7717/peerj.283 (PMC3961137; doi:10.7717/peerj.283)
Supplement: Supplemental Information 4 — “Observer”, integer; identity code for the focal individual “Demonstrator”, integer; identity code for the demonstrator “Presentation”, integer; the presentation order “TimeWatching”, integer; the time (s) the focal individual spent watching the demonstrator manipulate the novel food “Sex”, M = male, F = female “RelRank”, the relative rank of the individual between 0 (lowest rank) and 1 (highest rank) “AgeClass”, the age class of the individual: juvenile or adult “RankDiffDemObs”, the difference between the relative ranks of the demonstrator and the observer “Boldness”, the boldness score of the individual “Anxiety”, the anxiety score of the individual “Troop”, the troop to which the baboon belongs: J or L. [file peerj-02-283-s004.txt]

"Observer" "Demonstrator" "TimeWatching" "Sex" "RelRank" "AgeClass" "RankDiffDemObs" "Boldness" "Anxiety" "Troop"
"1" 1 8 30 "M" 0.612903226 "Juvenile" 0.032258065 0.42464751 -0.07238685 "J"
"2" 2 2 4 "F" 0.35483871 "Juvenile" 0.451612903 0.50296 0.525456508 "J"
"4" 3 9 11 "F" 0.318181818 "Adult" 0.227272727 -2.87435258 0.226582667 "L"
"5" 3 4 23 "F" 0.318181818 "Adult" 0.181818182 -2.87435258 0.226582667 "L"
"7" 5 8 8 "M" 0.838709677 "Juvenile" -0.193548387 0.744086385 -0.087425267 "J"
"8" 5 2 29 "M" 0.838709677 "Juvenile" -0.032258065 0.744086385 -0.087425267 "J"
"9" 6 11 50 "F" 0 "Adult" 0.363636364 0.37622166 -0.07098314 "L"
"10" 7 14 38 "F" 0.322580645 "Adult" -0.225806452 0.49667859 -0.179742772 "J"
"11" 7 12 0 "F" 0.322580645 "Adult" 0.129032258 0.49667859 -0.179742772 "J"
"12" 8 9 2 "M" 0.954545455 "Adult" -0.409090909 0.46606489 -0.008081153 "L"
"13" 9 10 415 "M" 0.516129032 "Juvenile" -0.129032258 0.50296 -0.091760479 "J"
"14" 10 13 89 "M" 0.863636364 "Juvenile" -0.090909091 -0.34999108 0.074269893 "L"
"15" 11 6 36 "F" 0.5 "Juvenile" 0.5 -0.43172517 -0.154760229 "L"
"16" 11 13 106 "F" 0.5 "Juvenile" 0.272727273 -0.43172517 -0.154760229 "L"
"17" 12 13 40 "F" 0.681818182 "Adult" 0.090909091 0.45980236 -0.072148735 "L"
"18" 12 4 0 "F" 0.681818182 "Adult" -0.181818182 0.45980236 -0.072148735 "L"
"19" 13 2 7 "F" 0.774193548 "Juvenile" 0.032258065 0.95697472 0.087578489 "J"
"21" 14 2 0 "F" 0.225806452 "Adult" 0.580645161 0.98521277 -0.102792112 "J"
"22" 14 2 0 "F" 0.225806452 "Adult" 0.580645161 0.98521277 -0.102792112 "J"
"23" 15 4 17 "M" 0.590909091 "Juvenile" -0.090909091 -3.72566899 -0.091616242 "L"
"24" 16 4 0 "F" 0.636363636 "Adult" -0.136363636 1.46787837 0.121137962 "L"
"25" 16 9 0 "F" 0.636363636 "Adult" -0.090909091 1.46787837 0.121137962 "L"
"26" 17 2 6 "F" 0.032258065 "Adult" 0.774193548 0.46606489 -0.064122991 "J"
"27" 17 14 8 "F" 0.032258065 "Adult" 0.064516129 0.46606489 -0.064122991 "J"
"28" 17 12 27 "F" 0.032258065 "Adult" 0.419354839 0.46606489 -0.064122991 "J"
"29" 18 3 5 "F" 0.741935484 "Adult" 0.258064516 0.723685945 0.04443466 "J"
"30" 18 12 13 "F" 0.741935484 "Adult" -0.290322581 0.723685945 0.04443466 "J"
"32" 20 9 34 "M" 0.136363636 "Juvenile" 0.409090909 -2.00835798 0.063282321 "L"
"33" 21 13 28 "F" 0.545454545 "Juvenile" 0.227272727 -0.3740824 0.011476188 "L"
"34" 21 4 56 "F" 0.545454545 "Juvenile" -0.045454545 -0.3740824 0.011476188 "L"
"35" 22 10 8 "M" 0.483870968 "Juvenile" -0.096774194 0.41937929 0.012960784 "J"
"36" 23 10 0 "F" 0.548387097 "Adult" -0.161290323 0.95697472 0.001697017 "J"
"37" 24 5 5 "F" 0.409090909 "Adult" 0.272727273 0.51552283 0.033740893 "L"
"38" 24 4 35 "F" 0.409090909 "Adult" 0.090909091 0.51552283 0.033740893 "L"
"39" 24 9 2 "F" 0.409090909 "Adult" 0.136363636 0.51552283 0.033740893 "L"
"40" 25 2 85 "F" 0 "Adult" 0.806451613 0.98521277 -0.050759967 "J"
"42" 27 6 8 "F" 0.909090909 "Adult" 0.090909091 0.4876626 -0.216502653 "L"
"43" 27 13 11 "F" 0.909090909 "Adult" -0.136363636 0.4876626 -0.216502653 "L"
"46" 28 2 43 "M" 0.387096774 "Juvenile" 0.419354839 -1.9250753 0.044467646 "J"
"47" 29 9 98 "F" 0.227272727 "Adult" 0.318181818 0.46253693 -0.107997374 "L"
"49" 31 4 0 "F" 0.454545455 "Adult" 0.045454545 0.43194213 0.058440897 "L"
"50" 32 10 13 "F" 0.258064516 "Adult" 0.129032258 0.50296 -0.153877665 "J"
"51" 32 12 0 "F" 0.258064516 "Adult" 0.193548387 0.50296 -0.153877665 "J"
"52" 33 12 5 "M" 0.935483871 "Juvenile" -0.483870968 0.73466426 -0.038779131 "J"
"53" 34 9 98 "F" 0.363636364 "Juvenile" 0.181818182 -3.89611121 0.150015475 "L"
"54" 35 6 13 "F" 0.727272727 "Adult" 0.272727273 0.43194213 -0.087981972 "L"
"55" 36 10 8 "F" 0.161290323 "Adult" 0.225806452 0.98521277 -0.063328882 "J"
"56" 36 12 61 "F" 0.161290323 "Adult" 0.290322581 0.98521277 -0.063328882 "J"
"58" 37 1 11 "F" 0.045454545 "Adult" 0.272727273 0.27193419 0.032112234 "L"
"59" 38 8 18 "M" 0.451612903 "Juvenile" 0.193548387 -2.08022691 0.08013612 "J"
"61" 39 9 45 "M" 0.818181818 "Juvenile" -0.272727273 -2.56844922 -0.028489155 "L"
"62" 40 9 14 "F" 0.772727273 "Juvenile" -0.227272727 0.32951717 0.252192808 "L"
"63" 40 6 8 "F" 0.772727273 "Juvenile" 0.227272727 0.32951717 0.252192808 "L"
