# Supplementary material for: Personality predicts the propensity for social learning in a wild primate
Source: PeerJ. 2014 Mar 11;2:e283. doi: 10.7717/peerj.283 (PMC3961137; doi:10.7717/peerj.283)
Supplement: Supplemental Information 5 — “Baboon”, integer; identity code for the focal individual “Demonstrator”, integer; identity code for the demonstrator “WatchOrNot”, binary; whether the focal individual watched the demonstrator (1) or not (0) “Presentation”, integer; the presentation order “Sex”, M = male, F = female “RelRank”, the relative rank of the individual between 0 (lowest rank) and 1 (highest rank) “AgeClass”, the age class of the individual: juvenile or adult “RankDiffDemObs”, the difference between the relative ranks of the demonstrator and the observer “Boldness”, the boldness score of the individual “Anxiety”, the anxiety score of the individual “Troop”, the troop to which the baboon belongs: J or L. [file peerj-02-283-s005.txt]

"Baboon" "Demonstrator" "WatchOrNot" "Presentation" "Sex" "RelRank" "AgeClass" "RankDiffDemObs" "Boldness" "Anxiety" "Troop"
"2" 1 10 1 2 "M" 0.612903226 "Juvenile" -0.612903226 0.42464751 -0.07238685 "J"
"3" 1 10 1 3 "M" 0.612903226 "Juvenile" -0.612903226 0.42464751 -0.07238685 "J"
"4" 1 5 0 4 "M" 0.612903226 "Juvenile" 0.193548387 0.42464751 -0.07238685 "J"
"5" 1 5 1 5 "M" 0.612903226 "Juvenile" 0.193548387 0.42464751 -0.07238685 "J"
"7" 1 3 1 7 "M" 0.612903226 "Juvenile" -0.258064516 0.42464751 -0.07238685 "J"
"9" 1 11 1 9 "M" 0.612903226 "Juvenile" 0.032258065 0.42464751 -0.07238685 "J"
"10" 1 12 1 10 "M" 0.612903226 "Juvenile" -0.193548387 0.42464751 -0.07238685 "J"
"11" 1 11 1 11 "M" 0.612903226 "Juvenile" 0.032258065 0.42464751 -0.07238685 "J"
"12" 2 5 0 1 "F" 0.35483871 "Juvenile" 0.451612903 0.50296 0.525456508 "J"
"13" 2 9 1 2 "F" 0.35483871 "Juvenile" 0.419354839 0.50296 0.525456508 "J"
"15" 2 16 1 4 "F" 0.35483871 "Juvenile" 0.580645161 0.50296 0.525456508 "J"
"16" 2 11 0 5 "F" 0.35483871 "Juvenile" 0.290322581 0.50296 0.525456508 "J"
"20" 4 15 1 3 "M" 0.806451613 "Juvenile" 0.096774194 -1.142179985 -0.07238685 "J"
"23" 4 2 0 6 "M" 0.806451613 "Juvenile" -0.193548387 -1.142179985 -0.07238685 "J"
"25" 4 10 1 8 "M" 0.806451613 "Juvenile" -0.806451613 -1.142179985 -0.07238685 "J"
"26" 4 9 0 9 "M" 0.806451613 "Juvenile" -0.032258065 -1.142179985 -0.07238685 "J"
"28" 4 11 1 11 "M" 0.806451613 "Juvenile" -0.161290323 -1.142179985 -0.07238685 "J"
"29" 4 11 1 12 "M" 0.806451613 "Juvenile" -0.161290323 -1.142179985 -0.07238685 "J"
"33" 4 12 1 16 "M" 0.806451613 "Juvenile" -0.387096774 -1.142179985 -0.07238685 "J"
"34" 5 6 1 1 "M" 0.838709677 "Juvenile" 0.161290323 0.744086385 -0.087425267 "J"
"35" 5 16 0 2 "M" 0.838709677 "Juvenile" 0.096774194 0.744086385 -0.087425267 "J"
"36" 5 10 1 3 "M" 0.838709677 "Juvenile" -0.838709677 0.744086385 -0.087425267 "J"
"37" 5 5 1 4 "M" 0.838709677 "Juvenile" -0.032258065 0.744086385 -0.087425267 "J"
"38" 5 5 1 5 "M" 0.838709677 "Juvenile" -0.032258065 0.744086385 -0.087425267 "J"
"40" 5 16 0 7 "M" 0.838709677 "Juvenile" 0.096774194 0.744086385 -0.087425267 "J"
"41" 5 9 1 8 "M" 0.838709677 "Juvenile" -0.064516129 0.744086385 -0.087425267 "J"
"43" 5 11 1 10 "M" 0.838709677 "Juvenile" -0.193548387 0.744086385 -0.087425267 "J"
"44" 5 5 1 11 "M" 0.838709677 "Juvenile" -0.032258065 0.744086385 -0.087425267 "J"
"45" 5 12 0 12 "M" 0.838709677 "Juvenile" -0.419354839 0.744086385 -0.087425267 "J"
"46" 5 18 1 13 "M" 0.838709677 "Juvenile" -0.387096774 0.744086385 -0.087425267 "J"
"48" 7 7 0 1 "M" 0.954545455 "Adult" -0.090909091 0.46606489 -0.008081153 "L"
"49" 7 7 1 2 "M" 0.954545455 "Adult" -0.090909091 0.46606489 -0.008081153 "L"
"50" 8 10 0 1 "M" 0.516129032 "Juvenile" -0.516129032 0.50296 -0.091760479 "J"
"52" 8 10 1 3 "M" 0.516129032 "Juvenile" -0.516129032 0.50296 -0.091760479 "J"
"53" 8 9 1 4 "M" 0.516129032 "Juvenile" 0.258064516 0.50296 -0.091760479 "J"
"54" 8 18 1 5 "M" 0.516129032 "Juvenile" -0.064516129 0.50296 -0.091760479 "J"
"55" 8 12 0 6 "M" 0.516129032 "Juvenile" -0.096774194 0.50296 -0.091760479 "J"
"56" 9 2 0 1 "M" 1 "Adult" -0.387096774 -1.29627155 -0.046252133 "J"
"58" 9 5 0 3 "M" 1 "Adult" -0.193548387 -1.29627155 -0.046252133 "J"
"63" 9 16 0 8 "M" 1 "Adult" -0.064516129 -1.29627155 -0.046252133 "J"
"66" 9 11 0 11 "M" 1 "Adult" -0.35483871 -1.29627155 -0.046252133 "J"
"67" 9 12 1 12 "M" 1 "Adult" -0.580645161 -1.29627155 -0.046252133 "J"
"69" 10 4 1 2 "M" 0.863636364 "Juvenile" -0.545454545 -0.34999108 0.074269893 "L"
"70" 10 19 1 3 "M" 0.863636364 "Juvenile" -0.090909091 -0.34999108 0.074269893 "L"
"72" 11 17 0 1 "F" 0.5 "Juvenile" -0.136363636 -0.43172517 -0.154760229 "L"
"74" 13 6 1 1 "F" 0.774193548 "Juvenile" 0.225806452 0.95697472 0.087578489 "J"
"77" 13 16 1 4 "F" 0.774193548 "Juvenile" 0.161290323 0.95697472 0.087578489 "J"
"79" 13 10 1 6 "F" 0.774193548 "Juvenile" -0.774193548 0.95697472 0.087578489 "J"
"82" 14 5 0 1 "F" 0.225806452 "Adult" 0.580645161 0.98521277 -0.102792112 "J"
"85" 14 12 0 4 "F" 0.225806452 "Adult" 0.193548387 0.98521277 -0.102792112 "J"
"86" 14 14 0 5 "F" 0.225806452 "Adult" 0.161290323 0.98521277 -0.102792112 "J"
"87" 15 7 0 1 "M" 1 "Adult" -0.136363636 -1.57196554 -0.091760479 "L"
"88" 15 19 0 2 "M" 1 "Adult" -0.227272727 -1.57196554 -0.091760479 "L"
"89" 15 7 0 3 "M" 1 "Adult" -0.136363636 -1.57196554 -0.091760479 "L"
"90" 16 10 0 1 "F" 0.064516129 "Adult" -0.064516129 0.98521277 -0.032664519 "J"
"93" 16 14 0 4 "F" 0.064516129 "Adult" 0.322580645 0.98521277 -0.032664519 "J"
"94" 17 2 0 1 "F" 0.032258065 "Adult" 0.580645161 0.46606489 -0.064122991 "J"
"95" 17 2 1 2 "F" 0.032258065 "Adult" 0.580645161 0.46606489 -0.064122991 "J"
"96" 17 9 0 3 "F" 0.032258065 "Adult" 0.741935484 0.46606489 -0.064122991 "J"
"99" 17 14 0 6 "F" 0.032258065 "Adult" 0.35483871 0.46606489 -0.064122991 "J"
"100" 18 8 0 1 "F" 0.272727273 "Adult" 0.409090909 0.49667859 -0.093772128 "L"
"101" 19 10 1 1 "M" 0.290322581 "Juvenile" -0.290322581 0.36714902 -0.094423857 "J"
"102" 19 2 0 2 "M" 0.290322581 "Juvenile" 0.322580645 0.36714902 -0.094423857 "J"
"103" 20 12 0 1 "F" 0.741935484 "Adult" -0.322580645 0.723685945 0.04443466 "J"
"104" 21 2 0 1 "M" 0.64516129 "Juvenile" -0.032258065 -0.79198592 -0.01943655 "J"
"106" 21 12 1 3 "M" 0.64516129 "Juvenile" -0.225806452 -0.79198592 -0.01943655 "J"
"107" 21 12 1 4 "M" 0.64516129 "Juvenile" -0.225806452 -0.79198592 -0.01943655 "J"
"108" 21 3 1 5 "M" 0.64516129 "Juvenile" -0.290322581 -0.79198592 -0.01943655 "J"
"110" 21 12 1 7 "M" 0.64516129 "Juvenile" -0.225806452 -0.79198592 -0.01943655 "J"
"111" 21 18 1 8 "M" 0.64516129 "Juvenile" -0.193548387 -0.79198592 -0.01943655 "J"
"113" 21 18 1 10 "M" 0.64516129 "Juvenile" -0.193548387 -0.79198592 -0.01943655 "J"
"114" 22 9 0 1 "F" 0.870967742 "Adult" -0.096774194 0.50296 0.268900271 "J"
"115" 22 5 0 2 "F" 0.870967742 "Adult" -0.064516129 0.50296 0.268900271 "J"
"116" 22 9 0 3 "F" 0.870967742 "Adult" -0.096774194 0.50296 0.268900271 "J"
"119" 23 8 1 1 "F" 0.545454545 "Juvenile" 0.136363636 -0.3740824 0.011476188 "L"
"121" 23 4 0 3 "F" 0.545454545 "Juvenile" -0.227272727 -0.3740824 0.011476188 "L"
"122" 23 17 0 4 "F" 0.545454545 "Juvenile" -0.181818182 -0.3740824 0.011476188 "L"
"123" 23 7 1 5 "F" 0.545454545 "Juvenile" 0.318181818 -0.3740824 0.011476188 "L"
"124" 24 10 1 1 "M" 0.483870968 "Juvenile" -0.483870968 0.41937929 0.012960784 "J"
"125" 24 5 1 2 "M" 0.483870968 "Juvenile" 0.322580645 0.41937929 0.012960784 "J"
"126" 24 10 1 3 "M" 0.483870968 "Juvenile" -0.483870968 0.41937929 0.012960784 "J"
"129" 24 11 0 6 "M" 0.483870968 "Juvenile" 0.161290323 0.41937929 0.012960784 "J"
"130" 24 18 1 7 "M" 0.483870968 "Juvenile" -0.032258065 0.41937929 0.012960784 "J"
"131" 25 2 0 1 "F" 0.677419355 "Adult" -0.064516129 0.4876626 0.009338232 "J"
"133" 25 11 1 3 "F" 0.677419355 "Adult" -0.032258065 0.4876626 0.009338232 "J"
"134" 25 12 0 4 "F" 0.677419355 "Adult" -0.258064516 0.4876626 0.009338232 "J"
"136" 26 6 0 1 "F" 0.548387097 "Adult" 0.451612903 0.95697472 0.001697017 "J"
"137" 26 2 0 2 "F" 0.548387097 "Adult" 0.064516129 0.95697472 0.001697017 "J"
"139" 26 12 0 4 "F" 0.548387097 "Adult" -0.129032258 0.95697472 0.001697017 "J"
"140" 26 11 1 5 "F" 0.548387097 "Adult" 0.096774194 0.95697472 0.001697017 "J"
"141" 27 10 0 1 "F" 0 "Adult" 0 0.98521277 -0.050759967 "J"
"142" 27 9 0 2 "F" 0 "Adult" 0.774193548 0.98521277 -0.050759967 "J"
"143" 27 16 0 3 "F" 0 "Adult" 0.935483871 0.98521277 -0.050759967 "J"
"144" 27 11 0 4 "F" 0 "Adult" 0.64516129 0.98521277 -0.050759967 "J"
"145" 28 10 1 1 "M" 0.419354839 "Juvenile" -0.419354839 0.44133592 -0.081927972 "J"
"147" 28 2 0 3 "M" 0.419354839 "Juvenile" 0.193548387 0.44133592 -0.081927972 "J"
"148" 28 9 0 4 "M" 0.419354839 "Juvenile" 0.35483871 0.44133592 -0.081927972 "J"
"150" 28 5 1 6 "M" 0.419354839 "Juvenile" 0.387096774 0.44133592 -0.081927972 "J"
"154" 28 14 1 10 "M" 0.419354839 "Juvenile" -0.032258065 0.44133592 -0.081927972 "J"
"155" 28 11 1 11 "M" 0.419354839 "Juvenile" 0.225806452 0.44133592 -0.081927972 "J"
"156" 29 19 0 1 "F" 0.909090909 "Adult" -0.136363636 0.4876626 -0.216502653 "L"
"158" 29 7 0 3 "F" 0.909090909 "Adult" -0.045454545 0.4876626 -0.216502653 "L"
"159" 30 9 0 1 "M" 0.580645161 "Juvenile" 0.193548387 0.42419296 -0.054818477 "J"
"160" 30 12 0 2 "M" 0.580645161 "Juvenile" -0.161290323 0.42419296 -0.054818477 "J"
"161" 30 12 1 3 "M" 0.580645161 "Juvenile" -0.161290323 0.42419296 -0.054818477 "J"
"164" 30 12 0 6 "M" 0.580645161 "Juvenile" -0.161290323 0.42419296 -0.054818477 "J"
"165" 30 11 1 7 "M" 0.580645161 "Juvenile" 0.064516129 0.42419296 -0.054818477 "J"
"166" 31 16 0 1 "F" 0.129032258 "Adult" 0.806451613 0.50315835 -0.048043329 "J"
"167" 31 12 1 2 "F" 0.129032258 "Adult" 0.290322581 0.50315835 -0.048043329 "J"
"168" 31 15 0 3 "F" 0.129032258 "Adult" 0.774193548 0.50315835 -0.048043329 "J"
"171" 32 10 1 1 "F" 0.709677419 "Adult" -0.709677419 0.5163949 -0.157360734 "J"
"172" 32 10 1 2 "F" 0.709677419 "Adult" -0.709677419 0.5163949 -0.157360734 "J"
"173" 32 10 1 3 "F" 0.709677419 "Adult" -0.709677419 0.5163949 -0.157360734 "J"
"174" 32 16 0 4 "F" 0.709677419 "Adult" 0.225806452 0.5163949 -0.157360734 "J"
"178" 33 10 0 1 "M" 0.387096774 "Juvenile" -0.387096774 -1.9250753 0.044467646 "J"
"179" 33 2 1 2 "M" 0.387096774 "Juvenile" 0.225806452 -1.9250753 0.044467646 "J"
"180" 33 12 0 3 "M" 0.387096774 "Juvenile" 0.032258065 -1.9250753 0.044467646 "J"
"183" 34 10 1 1 "M" 0.903225806 "Juvenile" -0.903225806 0.41660696 -0.007727745 "J"
"184" 34 5 1 2 "M" 0.903225806 "Juvenile" -0.096774194 0.41660696 -0.007727745 "J"
"186" 34 5 1 4 "M" 0.903225806 "Juvenile" -0.096774194 0.41660696 -0.007727745 "J"
"187" 34 9 0 5 "M" 0.903225806 "Juvenile" -0.129032258 0.41660696 -0.007727745 "J"
"188" 34 11 1 6 "M" 0.903225806 "Juvenile" -0.258064516 0.41660696 -0.007727745 "J"
"189" 34 12 1 7 "M" 0.903225806 "Juvenile" -0.483870968 0.41660696 -0.007727745 "J"
"192" 34 5 1 10 "M" 0.903225806 "Juvenile" -0.096774194 0.41660696 -0.007727745 "J"
"193" 34 11 1 11 "M" 0.903225806 "Juvenile" -0.258064516 0.41660696 -0.007727745 "J"
"194" 35 8 1 1 "F" 0.454545455 "Adult" 0.227272727 0.43194213 0.058440897 "L"
"195" 35 17 1 2 "F" 0.454545455 "Adult" -0.090909091 0.43194213 0.058440897 "L"
"196" 36 2 0 1 "F" 0.258064516 "Adult" 0.35483871 0.50296 -0.153877665 "J"
"197" 36 10 0 2 "F" 0.258064516 "Adult" -0.258064516 0.50296 -0.153877665 "J"
"198" 36 12 0 3 "F" 0.258064516 "Adult" 0.161290323 0.50296 -0.153877665 "J"
"199" 36 15 0 4 "F" 0.258064516 "Adult" 0.64516129 0.50296 -0.153877665 "J"
"200" 36 11 0 5 "F" 0.258064516 "Adult" 0.387096774 0.50296 -0.153877665 "J"
"201" 36 14 0 6 "F" 0.258064516 "Adult" 0.129032258 0.50296 -0.153877665 "J"
"204" 37 6 1 1 "M" 0.935483871 "Juvenile" 0.064516129 0.73466426 -0.038779131 "J"
"206" 37 5 1 3 "M" 0.935483871 "Juvenile" -0.129032258 0.73466426 -0.038779131 "J"
"208" 37 2 1 5 "M" 0.935483871 "Juvenile" -0.322580645 0.73466426 -0.038779131 "J"
"209" 37 9 1 6 "M" 0.935483871 "Juvenile" -0.161290323 0.73466426 -0.038779131 "J"
"211" 37 5 1 8 "M" 0.935483871 "Juvenile" -0.129032258 0.73466426 -0.038779131 "J"
"212" 37 12 1 9 "M" 0.935483871 "Juvenile" -0.516129032 0.73466426 -0.038779131 "J"
"213" 37 11 1 10 "M" 0.935483871 "Juvenile" -0.290322581 0.73466426 -0.038779131 "J"
"214" 37 18 1 11 "M" 0.935483871 "Juvenile" -0.483870968 0.73466426 -0.038779131 "J"
"215" 38 8 1 1 "F" 0.363636364 "Juvenile" 0.318181818 -3.89611121 0.150015475 "L"
"217" 38 4 1 3 "F" 0.363636364 "Juvenile" -0.045454545 -3.89611121 0.150015475 "L"
"219" 39 7 0 1 "F" 0.727272727 "Adult" 0.136363636 0.43194213 -0.087981972 "L"
"220" 39 19 0 2 "F" 0.727272727 "Adult" 0.045454545 0.43194213 -0.087981972 "L"
"221" 39 7 1 3 "F" 0.727272727 "Adult" 0.136363636 0.43194213 -0.087981972 "L"
"222" 40 2 0 1 "F" 0.161290323 "Adult" 0.451612903 0.98521277 -0.063328882 "J"
"223" 40 2 1 2 "F" 0.161290323 "Adult" 0.451612903 0.98521277 -0.063328882 "J"
"224" 40 9 0 3 "F" 0.161290323 "Adult" 0.612903226 0.98521277 -0.063328882 "J"
"225" 40 12 0 4 "F" 0.161290323 "Adult" 0.258064516 0.98521277 -0.063328882 "J"
"226" 40 12 1 5 "F" 0.161290323 "Adult" 0.258064516 0.98521277 -0.063328882 "J"
"227" 40 12 1 6 "F" 0.161290323 "Adult" 0.258064516 0.98521277 -0.063328882 "J"
"228" 40 13 1 7 "F" 0.161290323 "Adult" 0.419354839 0.98521277 -0.063328882 "J"
"230" 41 10 1 1 "M" 0.451612903 "Juvenile" -0.451612903 -2.08022691 0.08013612 "J"
"231" 41 10 1 2 "M" 0.451612903 "Juvenile" -0.451612903 -2.08022691 0.08013612 "J"
"232" 41 2 1 3 "M" 0.451612903 "Juvenile" 0.161290323 -2.08022691 0.08013612 "J"
"233" 41 9 1 4 "M" 0.451612903 "Juvenile" 0.322580645 -2.08022691 0.08013612 "J"
"234" 41 3 1 5 "M" 0.451612903 "Juvenile" -0.096774194 -2.08022691 0.08013612 "J"
"235" 41 11 1 6 "M" 0.451612903 "Juvenile" 0.193548387 -2.08022691 0.08013612 "J"
"236" 41 2 1 7 "M" 0.451612903 "Juvenile" 0.161290323 -2.08022691 0.08013612 "J"
"239" 42 4 1 1 "M" 0.818181818 "Juvenile" -0.5 -2.56844922 -0.028489155 "L"
"242" 44 12 0 1 "F" 0.193548387 "Adult" 0.225806452 0.49667859 0.196890691 "J"
"243" 45 12 0 1 "F" 0.096774194 "Adult" 0.322580645 0.34836142 0.233077708 "J"
