# Supplementary material for: Personality predicts the propensity for social learning in a wild primate
Source: PeerJ. 2014 Mar 11;2:e283. doi: 10.7717/peerj.283 (PMC3961137; doi:10.7717/peerj.283)
Supplement: Supplemental Information 6 — “Baboon”, integer; identity code for the focal individual “Troop”, the troop to which the baboon belongs: J or L “Sex”, M = male, F = female “AgeClass”, the age class of the individual: juvenile or adult “RelRank”, the relative rank of the individual between 0 (lowest rank) and 1 (highest rank) “HandleTime”, the time spent handling the novel food (s) “pres”, integer; the presentation order “Boldness”, the boldness score of the individual “Anxiety”, the anxiety score of the individual “Exp”, the experiment the baboon was involved in, either the treatment (Treat) or control (Control). [file peerj-02-283-s006.txt]

"Baboon" "Troop" "Sex" "AgeClass" "RelRank" "HandleTime" "pres" "Boldness" "Anxiety" "Exp"
"1" 12 "J" "F" "Adult" 0.741935484 3 "1" 0.723685945 0.04443466 "Control"
"2" 12 "J" "F" "Adult" 0.741935484 3 "2" 0.723685945 0.04443466 "Control"
"3" 17 "J" "F" "Adult" 0.548387097 0 "1" 0.95697472 0.001697017 "Control"
"4" 17 "J" "F" "Adult" 0.548387097 0 "2" 0.95697472 0.001697017 "Control"
"5" 1 "J" "M" "Juvenile" 0.612903226 3 "1" 0.42464751 -0.07238685 "Control"
"6" 1 "J" "M" "Juvenile" 0.612903226 3 "2" 0.42464751 -0.07238685 "Control"
"7" 6 "J" "M" "Juvenile" 0.516129032 0 "1" 0.50296 -0.091760479 "Control"
"8" 6 "J" "M" "Juvenile" 0.516129032 0 "2" 0.50296 -0.091760479 "Control"
"9" 19 "J" "F" "Adult" 0.129032258 1 "1" 0.50315835 -0.048043329 "Control"
"10" 19 "J" "F" "Adult" 0.129032258 1 "2" 0.50315835 -0.048043329 "Control"
"11" 23 "L" "M" "Juvenile" 0.818181818 150 "1" -2.56844922 -0.028489155 "Control"
"12" 23 "L" "M" "Juvenile" 0.818181818 150 "2" -2.56844922 -0.028489155 "Control"
"13" 11 "J" "M" "Juvenile" 0.290322581 5 "1" 0.36714902 -0.094423857 "Control"
"14" 11 "J" "M" "Juvenile" 0.290322581 3 "2" 0.36714902 -0.094423857 "Control"
"15" 8 "J" "F" "Adult" 0.225806452 0 "1" 0.98521277 -0.102792112 "Control"
"16" 8 "J" "F" "Adult" 0.225806452 0 "2" 0.98521277 -0.102792112 "Control"
"17" 4 "J" "F" "Adult" 0.322580645 0 "1" 0.49667859 -0.179742772 "Control"
"18" 4 "J" "F" "Adult" 0.322580645 0 "2" 0.49667859 -0.179742772 "Control"
"19" 1 "J" "M" "Juvenile" 0.612903226 26 "1" 0.42464751 -0.07238685 "Control"
"20" 1 "J" "M" "Juvenile" 0.612903226 0 "2" 0.42464751 -0.07238685 "Control"
"21" 2 "J" "M" "Juvenile" 0.806451613 3 "1" -1.142179985 -0.07238685 "Control"
"22" 2 "J" "M" "Juvenile" 0.806451613 12 "2" -1.142179985 -0.07238685 "Control"
"23" 3 "J" "M" "Juvenile" 0.838709677 0 "1" 0.744086385 -0.087425267 "Control"
"24" 3 "J" "M" "Juvenile" 0.838709677 0 "2" 0.744086385 -0.087425267 "Control"
"25" 5 "L" "M" "Adult" 0.954545455 150 "1" 0.46606489 -0.008081153 "Control"
"26" 5 "L" "M" "Adult" 0.954545455 150 "2" 0.46606489 -0.008081153 "Control"
"27" 9 "J" "F" "Adult" 0.064516129 0 "1" 0.98521277 -0.032664519 "Control"
"28" 9 "J" "F" "Adult" 0.064516129 0 "2" 0.98521277 -0.032664519 "Control"
"29" 10 "J" "F" "Adult" 0.032258065 5 "1" 0.46606489 -0.064122991 "Control"
"30" 10 "J" "F" "Adult" 0.032258065 0 "2" 0.46606489 -0.064122991 "Control"
"31" 11 "J" "M" "Juvenile" 0.290322581 0 "1" 0.36714902 -0.094423857 "Control"
"32" 11 "J" "M" "Juvenile" 0.290322581 3 "2" 0.36714902 -0.094423857 "Control"
"33" 14 "L" "F" "Adult" 0.181818182 0 "1" 0.51552283 0.072751726 "Control"
"34" 14 "L" "F" "Adult" 0.181818182 0 "2" 0.51552283 0.072751726 "Control"
"35" 7 "J" "F" "Juvenile" 0.774193548 3 "1" 0.95697472 0.087578489 "Control"
"36" 7 "J" "F" "Juvenile" 0.774193548 3 "2" 0.95697472 0.087578489 "Control"
"37" 15 "L" "F" "Juvenile" 0.545454545 150 "1" -0.3740824 0.011476188 "Control"
"38" 15 "L" "F" "Juvenile" 0.545454545 3 "2" -0.3740824 0.011476188 "Control"
"39" 20 "J" "M" "Juvenile" 0.935483871 0 "1" 0.73466426 -0.038779131 "Control"
"40" 20 "J" "M" "Juvenile" 0.935483871 2 "2" 0.73466426 -0.038779131 "Control"
"41" 6 "J" "M" "Juvenile" 0.516129032 2 "1" 0.50296 -0.091760479 "Control"
"42" 6 "J" "M" "Juvenile" 0.516129032 2 "2" 0.50296 -0.091760479 "Control"
"43" 13 "J" "M" "Juvenile" 0.64516129 150 "1" -0.79198592 -0.01943655 "Control"
"44" 13 "J" "M" "Juvenile" 0.64516129 0 "2" -0.79198592 -0.01943655 "Control"
"45" 16 "J" "M" "Juvenile" 0.483870968 0 "1" 0.41937929 0.012960784 "Control"
"46" 16 "J" "M" "Juvenile" 0.483870968 0 "2" 0.41937929 0.012960784 "Control"
"47" 9 "J" "F" "Adult" 0.064516129 0 "1" 0.98521277 -0.032664519 "Control"
"48" 9 "J" "F" "Adult" 0.064516129 0 "2" 0.98521277 -0.032664519 "Control"
"49" 22 "J" "F" "Adult" 0.161290323 0 "1" 0.98521277 -0.063328882 "Control"
"50" 22 "J" "F" "Adult" 0.161290323 0 "2" 0.98521277 -0.063328882 "Control"
"51" 5 "L" "M" "Adult" 0.954545455 0 "1" 0.46606489 -0.008081153 "Control"
"52" 5 "L" "M" "Adult" 0.954545455 0 "2" 0.46606489 -0.008081153 "Control"
"53" 14 "L" "F" "Adult" 0.181818182 0 "1" 0.51552283 0.072751726 "Control"
"54" 14 "L" "F" "Adult" 0.181818182 0 "2" 0.51552283 0.072751726 "Control"
"55" 18 "L" "F" "Adult" 0.409090909 0 "1" 0.51552283 0.033740893 "Control"
"56" 18 "L" "F" "Adult" 0.409090909 0 "2" 0.51552283 0.033740893 "Control"
"57" 21 "L" "F" "Adult" 0.090909091 0 "1" 0.51552283 0.023057926 "Control"
"58" 21 "L" "F" "Adult" 0.090909091 0 "2" 0.51552283 0.023057926 "Control"
"310" 3 "J" "M" "Juvenile" 0.838709677 0 "1" 0.744086385 -0.087425267 "Treat"
"410" 3 "J" "M" "Juvenile" 0.838709677 0 "2" 0.744086385 -0.087425267 "Treat"
"59" 26 "L" "F" "Adult" 0 0 "1" 0.37622166 -0.07098314 "Treat"
"61" 26 "L" "F" "Adult" 0 44 "2" 0.37622166 -0.07098314 "Treat"
"91" 28 "L" "F" "Juvenile" 0.5 51 "1" -0.43172517 -0.154760229 "Treat"
"101" 28 "L" "F" "Juvenile" 0.5 91 "2" -0.43172517 -0.154760229 "Treat"
"111" 29 "L" "F" "Adult" 0.681818182 5 "1" 0.45980236 -0.072148735 "Treat"
"121" 29 "L" "F" "Adult" 0.681818182 1 "2" 0.45980236 -0.072148735 "Treat"
"131" 7 "J" "F" "Juvenile" 0.774193548 0 "1" 0.95697472 0.087578489 "Treat"
"141" 7 "J" "F" "Juvenile" 0.774193548 2 "2" 0.95697472 0.087578489 "Treat"
"151" 8 "J" "F" "Adult" 0.225806452 0 "1" 0.98521277 -0.102792112 "Treat"
"161" 8 "J" "F" "Adult" 0.225806452 0 "2" 0.98521277 -0.102792112 "Treat"
"201" 13 "J" "M" "Juvenile" 0.64516129 105 "1" -0.79198592 -0.01943655 "Treat"
"211" 13 "J" "M" "Juvenile" 0.64516129 294 "2" -0.79198592 -0.01943655 "Treat"
"221" 34 "J" "F" "Adult" 0.870967742 0 "1" 0.50296 0.268900271 "Treat"
"231" 34 "J" "F" "Adult" 0.870967742 0 "2" 0.50296 0.268900271 "Treat"
"241" 15 "L" "F" "Juvenile" 0.545454545 165 "1" -0.3740824 0.011476188 "Treat"
"251" 15 "L" "F" "Juvenile" 0.545454545 177 "2" -0.3740824 0.011476188 "Treat"
"321" 39 "J" "M" "Juvenile" 0.387096774 11 "1" -1.9250753 0.044467646 "Treat"
"331" 39 "J" "M" "Juvenile" 0.387096774 330 "2" -1.9250753 0.044467646 "Treat"
"351" 43 "J" "F" "Adult" 0.258064516 0 "1" 0.50296 -0.153877665 "Treat"
"361" 43 "J" "F" "Adult" 0.258064516 0 "2" 0.50296 -0.153877665 "Treat"
"371" 20 "J" "M" "Juvenile" 0.935483871 0 "1" 0.73466426 -0.038779131 "Treat"
"381" 20 "J" "M" "Juvenile" 0.935483871 0 "2" 0.73466426 -0.038779131 "Treat"
"411" 22 "J" "F" "Adult" 0.161290323 0 "1" 0.98521277 -0.063328882 "Treat"
"421" 22 "J" "F" "Adult" 0.161290323 1 "2" 0.98521277 -0.063328882 "Treat"
"441" 47 "J" "M" "Juvenile" 0.451612903 79 "1" -2.08022691 0.08013612 "Treat"
"451" 47 "J" "M" "Juvenile" 0.451612903 144 "2" -2.08022691 0.08013612 "Treat"
"461" 48 "L" "F" "Juvenile" 0.772727273 299 "1" 0.32951717 0.252192808 "Treat"
"471" 48 "L" "F" "Juvenile" 0.772727273 249 "2" 0.32951717 0.252192808 "Treat"
"481" 49 "J" "F" "Adult" 0.096774194 89 "1" 0.34836142 0.233077708 "Treat"
"491" 49 "J" "F" "Adult" 0.096774194 10 "2" 0.34836142 0.233077708 "Treat"
