# Supplementary material for: Personality predicts the propensity for social learning in a wild primate
Source: PeerJ. 2014 Mar 11;2:e283. doi: 10.7717/peerj.283 (PMC3961137; doi:10.7717/peerj.283)
Supplement: Supplemental Information 7 — “Baboon”, integer; identity code for the focal individual “Presentation”, integer; the cumulative total information presentation order “Troop”, the troop to which the baboon belongs: J or L “Sex”, M = male, F = female “RelRank”, the relative rank of the individual between 0 (lowest rank) and 1 (highest rank) “AgeClass”, the age class of the individual: juvenile or adult “Boldness”, the boldness score of the individual “Anxiety”, the anxiety score of the individual “Troop”, the troop to which the baboon belongs: J or L “InteractionLevels”, integer; the level of interaction the baboon had with the hidden food task (0–4, see main text for details). “PersonalInfoAcquired”, integer; the cumulative personal information presentation order “SocialInfoAcquiredToPres” integer; the cumulative social information presentation order. [file peerj-02-283-s007.txt]

"Baboon" "Solve" "Presentation" "Sex" "RelRank" "AgeClass" "Boldness" "Anxiety" "Troop" "InteractionLevels" "PersonalInfoAcquired" "SocialInfoAcquiredToPres"
"1" 1 0 1 "M" 0.612903226 "Juvenile" 0.42464751 -0.07238685 "J" 2 1 0
"6" 1 1 6 "M" 0.612903226 "Juvenile" 0.42464751 -0.07238685 "J" 4 2 4
"8" 1 0 8 "M" 0.612903226 "Juvenile" 0.42464751 -0.07238685 "J" 3 3 5
"14" 2 0 3 "F" 0.35483871 "Juvenile" 0.50296 0.525456508 "J" 1 1 2
"17" 3 1 1 "F" 0.318181818 "Adult" -2.87435258 0.226582667 "L" 4 1 0
"18" 4 0 1 "M" 0.806451613 "Juvenile" -1.142179985 -0.07238685 "J" 3 2 0
"19" 4 1 2 "M" 0.806451613 "Juvenile" -1.142179985 -0.07238685 "J" 4 3 0
"21" 4 1 4 "M" 0.806451613 "Juvenile" -1.142179985 -0.07238685 "J" 4 4 1
"22" 4 0 5 "M" 0.806451613 "Juvenile" -1.142179985 -0.07238685 "J" 1 5 1
"24" 4 1 7 "M" 0.806451613 "Juvenile" -1.142179985 -0.07238685 "J" 4 6 2
"27" 4 0 10 "M" 0.806451613 "Juvenile" -1.142179985 -0.07238685 "J" 2 7 4
"30" 4 0 13 "M" 0.806451613 "Juvenile" -1.142179985 -0.07238685 "J" 3 8 6
"31" 4 0 14 "M" 0.806451613 "Juvenile" -1.142179985 -0.07238685 "J" 3 9 6
"32" 4 1 15 "M" 0.806451613 "Juvenile" -1.142179985 -0.07238685 "J" 4 10 6
"39" 5 0 6 "M" 0.838709677 "Juvenile" 0.744086385 -0.087425267 "J" 1 1 5
"42" 5 0 9 "M" 0.838709677 "Juvenile" 0.744086385 -0.087425267 "J" 1 2 7
"47" 6 0 1 "F" 0.322580645 "Adult" 0.49667859 -0.179742772 "J" 0 1 0
"51" 8 0 2 "M" 0.516129032 "Juvenile" 0.50296 -0.091760479 "J" 2 1 1
"57" 9 0 2 "M" 1 "Adult" -1.29627155 -0.046252133 "J" 2 1 1
"59" 9 0 4 "M" 1 "Adult" -1.29627155 -0.046252133 "J" 2 2 2
"60" 9 0 5 "M" 1 "Adult" -1.29627155 -0.046252133 "J" 1 3 2
"61" 9 0 6 "M" 1 "Adult" -1.29627155 -0.046252133 "J" 1 4 2
"62" 9 0 7 "M" 1 "Adult" -1.29627155 -0.046252133 "J" 2 5 2
"64" 9 0 9 "M" 1 "Adult" -1.29627155 -0.046252133 "J" 0 6 3
"65" 9 0 10 "M" 1 "Adult" -1.29627155 -0.046252133 "J" 1 7 3
"68" 10 1 1 "M" 0.863636364 "Juvenile" -0.34999108 0.074269893 "L" 4 1 0
"71" 10 1 4 "M" 0.863636364 "Juvenile" -0.34999108 0.074269893 "L" 4 2 2
"73" 12 1 1 "F" 0.681818182 "Adult" 0.45980236 -0.072148735 "L" 4 1 0
"75" 13 0 2 "F" 0.774193548 "Juvenile" 0.95697472 0.087578489 "J" 2 2 1
"76" 13 0 3 "F" 0.774193548 "Juvenile" 0.95697472 0.087578489 "J" 2 3 1
"78" 13 0 5 "F" 0.774193548 "Juvenile" 0.95697472 0.087578489 "J" 2 4 2
"80" 13 1 7 "F" 0.774193548 "Juvenile" 0.95697472 0.087578489 "J" 4 5 3
"81" 13 0 8 "F" 0.774193548 "Juvenile" 0.95697472 0.087578489 "J" 2 6 3
"83" 14 0 2 "F" 0.225806452 "Adult" 0.98521277 -0.102792112 "J" 1 1 1
"84" 14 0 3 "F" 0.225806452 "Adult" 0.98521277 -0.102792112 "J" 1 2 1
"91" 16 0 2 "F" 0.064516129 "Adult" 0.98521277 -0.032664519 "J" 1 1 1
"92" 16 0 3 "F" 0.064516129 "Adult" 0.98521277 -0.032664519 "J" 1 2 1
"97" 17 0 4 "F" 0.032258065 "Adult" 0.46606489 -0.064122991 "J" 2 1 3
"98" 17 0 5 "F" 0.032258065 "Adult" 0.46606489 -0.064122991 "J" 1 2 3
"105" 21 0 2 "M" 0.64516129 "Juvenile" -0.79198592 -0.01943655 "J" 2 1 1
"109" 21 1 6 "M" 0.64516129 "Juvenile" -0.79198592 -0.01943655 "J" 4 2 4
"112" 21 1 9 "M" 0.64516129 "Juvenile" -0.79198592 -0.01943655 "J" 4 3 6
"117" 22 0 4 "F" 0.870967742 "Adult" 0.50296 0.268900271 "J" 1 1 3
"118" 22 0 5 "F" 0.870967742 "Adult" 0.50296 0.268900271 "J" 1 2 3
"120" 23 1 2 "F" 0.545454545 "Juvenile" -0.3740824 0.011476188 "L" 4 1 1
"127" 24 0 4 "M" 0.483870968 "Juvenile" 0.41937929 0.012960784 "J" 2 1 3
"128" 24 0 5 "M" 0.483870968 "Juvenile" 0.41937929 0.012960784 "J" 1 2 3
"132" 25 0 2 "F" 0.677419355 "Adult" 0.4876626 0.009338232 "J" 1 1 1
"135" 25 0 5 "F" 0.677419355 "Adult" 0.4876626 0.009338232 "J" 1 2 3
"138" 26 0 3 "F" 0.548387097 "Adult" 0.95697472 0.001697017 "J" 1 1 2
"146" 28 0 2 "M" 0.419354839 "Juvenile" 0.44133592 -0.081927972 "J" 2 1 1
"149" 28 0 5 "M" 0.419354839 "Juvenile" 0.44133592 -0.081927972 "J" 3 2 3
"151" 28 1 7 "M" 0.419354839 "Juvenile" 0.44133592 -0.081927972 "J" 4 3 4
"152" 28 1 8 "M" 0.419354839 "Juvenile" 0.44133592 -0.081927972 "J" 4 4 4
"153" 28 0 9 "M" 0.419354839 "Juvenile" 0.44133592 -0.081927972 "J" 2 5 4
"157" 29 0 2 "F" 0.909090909 "Adult" 0.4876626 -0.216502653 "L" 3 1 1
"162" 30 0 4 "M" 0.580645161 "Juvenile" 0.42419296 -0.054818477 "J" 3 1 3
"163" 30 0 5 "M" 0.580645161 "Juvenile" 0.42419296 -0.054818477 "J" 3 2 3
"169" 31 0 4 "F" 0.129032258 "Adult" 0.50315835 -0.048043329 "J" 1 1 3
"170" 31 0 5 "F" 0.129032258 "Adult" 0.50315835 -0.048043329 "J" 1 2 3
"175" 32 0 5 "F" 0.709677419 "Adult" 0.5163949 -0.157360734 "J" 1 1 4
"176" 32 0 6 "F" 0.709677419 "Adult" 0.5163949 -0.157360734 "J" 1 2 4
"177" 32 0 7 "F" 0.709677419 "Adult" 0.5163949 -0.157360734 "J" 1 3 4
"181" 33 0 4 "M" 0.387096774 "Juvenile" -1.9250753 0.044467646 "J" 3 1 3
"182" 33 0 5 "M" 0.387096774 "Juvenile" -1.9250753 0.044467646 "J" 3 2 3
"185" 34 0 3 "M" 0.903225806 "Juvenile" 0.41660696 -0.007727745 "J" 3 1 2
"190" 34 0 8 "M" 0.903225806 "Juvenile" 0.41660696 -0.007727745 "J" 3 2 6
"191" 34 0 9 "M" 0.903225806 "Juvenile" 0.41660696 -0.007727745 "J" 1 3 6
"202" 36 0 7 "F" 0.258064516 "Adult" 0.50296 -0.153877665 "J" 0 1 6
"203" 36 0 8 "F" 0.258064516 "Adult" 0.50296 -0.153877665 "J" 0 2 6
"205" 37 0 2 "M" 0.935483871 "Juvenile" 0.73466426 -0.038779131 "J" 2 1 1
"207" 37 0 4 "M" 0.935483871 "Juvenile" 0.73466426 -0.038779131 "J" 1 2 2
"210" 37 0 7 "M" 0.935483871 "Juvenile" 0.73466426 -0.038779131 "J" 2 3 4
"216" 38 1 2 "F" 0.363636364 "Juvenile" -3.89611121 0.150015475 "L" 4 1 1
"218" 38 1 4 "F" 0.363636364 "Juvenile" -3.89611121 0.150015475 "L" 4 2 2
"229" 40 0 8 "F" 0.161290323 "Adult" 0.98521277 -0.063328882 "J" 2 1 7
"237" 41 1 8 "M" 0.451612903 "Juvenile" -2.08022691 0.08013612 "J" 4 1 7
"238" 41 1 9 "M" 0.451612903 "Juvenile" -2.08022691 0.08013612 "J" 4 2 7
"240" 43 0 1 "F" 0.772727273 "Juvenile" 0.32951717 0.252192808 "L" 3 1 0
"241" 43 1 2 "F" 0.772727273 "Juvenile" 0.32951717 0.252192808 "J" 4 2 0
